# Supplementary material for: Prognostic Function and Immunologic Landscape of a Predictive Model Based on Five Senescence-Related Genes in IPF Bronchoalveolar Lavage Fluid
Source: Biomedicines. 2024 Jun 3;12(6):1246. doi: 10.3390/biomedicines12061246 (PMC11201203; doi:10.3390/biomedicines12061246)
Supplement: Supplementary file 1 [file biomedicines-12-01246-s001.zip]

Archive with 3 entries (3 files):
- Supplementary Figures.pdf
- Supplementary Table S1.pdf
- Supplementary Tables S2-S4.pdf
